# Supplementary material for: Genetic Differentiation in Hatchery and Stocked Populations of Sea Trout in the Southern Baltic: Selection Evidence at SNP Loci
Source: Genes (Basel). 2020 Feb 10;11(2):184. doi: 10.3390/genes11020184 (PMC7073890; doi:10.3390/genes11020184)
Supplement: Supplementary file 1 [file genes-11-00184-s001.zip]

Archive with 9 entries (8 files):
- Supplementary data/
- Supplementary data/Figure S1.tif
- Supplementary data/Figure S2.pdf
- Supplementary data/Figure S3.pdf
- Supplementary data/Figure S4.pdf
- Supplementary data/Table S1.xlsx
- Supplementary data/Table S2.docx
- Supplementary data/Table S3.xlsx
- Supplementary data/Table S4.docx
