# Supplementary material for: Genetic Differentiation in Hatchery and Stocked Populations of Sea Trout in the Southern Baltic: Selection Evidence at SNP Loci
Source: Genes (Basel). 2020 Feb 10;11(2):184. doi: 10.3390/genes11020184 (PMC7073890; doi:10.3390/genes11020184)
Supplement: Supplementary file 1 [file genes-11-00184-s001.zip › Supplementary data/Table S1.xlsx]

## Sheet: Arkusz1
Individual	Missing data per individual
TP56	0.078064
TP57	0.078064
TP58	0.0260213
TP59	0
TP60	0.0260213
TP61	0
TP62	0.0520427
TP63	0.078064
TP64	0
TP65	0
TP66	0.0260213
TP67	0
TP68	0
TP69	0.0520427
TP70	0.0260213
TP71	0
TP72	0
TP73	0.0260213
TP74	0.0260213
TP75	0
TP76	0
TP77	2.84361
TP78	0
TP79	0.0260213
TP80	0
TPz61	0
TPz62	0
TPz63	0
TPz64	0.156128
TPz65	0
TPz66	0
TPz67	0.0260213
TPz68	0
TPz69	0
TPz70	0
TPz71	0
TPz72	0.0260213
TPz73	0
TPz74	0
TPz75	0.0260213
TPz76	0
TPz77	0
TPz78	0
TPz80	0
TW11_09	0.0260213
TW13_10	0.0260213			mean	0.0782854
TW14_09	0			standard error	0.0419761
TW15_09	0			SD	0.444234
TW18_09	0			Min	0
TW19_09	0.0260213			Max	3.7906
TW20_09	0
TW21_09	0
TW22_09	0.0520427
TW23_09	0
TW24_09	0
TW25_09	0
TW26_09	0
TW29_09	0
TW30_09	0
TW31_09	0
TW33_09	0
TW36_09	0.0260213
TW37_09	0
TW38_09	0.0260213
TW4_09	0.130107
TW42_09	0
TW48_09	0
TW5_09	3.7906
TW50_09	0
TW7_09	0.0260213
TW8_09	0.0260213
TW9_09	0
TWEx1	0.0260213
TWEx10	0.0260213
TWEx11	0.0520427
TWEx12	0.0260213
TWEx13	0.0260213
TWEx14	0
TWEx15	0
TWEx16	0.130107
TWEx17	0
TWEx18	0.0520427
TWEx19	0.0520427
TWEx2	0
TWEx20	0
TWEx3	0
TWEx4	0
TWEx5	0.0520427
TWEx6	0.0520427
TWEx7	0
TWEx8	0.0260213
TWEx9	0
TWZA1	0
TWZA10	0.0260213
TWZA11	0.0260213
TWZA12	0.0260213
TWZA13	0.0260213
TWZA14	0.0260213
TWZA15	0
TWZA16	0.0520427
TWZA17	0
TWZA18	0.0260213
TWZA19	0.0520427
TWZA2	0
TWZA20	0.0260213
TWZA3	0
TWZA4	0
TWZA5	0.0260213
TWZA6	0.0260213
TWZA7	0.078064
TWZA8	0.078064
TWZA9	0
mean	0.0782854
