# Supplementary material for: Genetic Differentiation in Hatchery and Stocked Populations of Sea Trout in the Southern Baltic: Selection Evidence at SNP Loci
Source: Genes (Basel). 2020 Feb 10;11(2):184. doi: 10.3390/genes11020184 (PMC7073890; doi:10.3390/genes11020184)
Supplement: Supplementary file 1 [file genes-11-00184-s001.zip › Supplementary data/Table S3.xlsx]

## Sheet: Arkusz1
Table S3. Outliers loci detected in Arlequin 3.5.2.2 (Beamont and Nichols 1998) and Bayescan 2.1 (Foll 2012). Left panel: SNP individual ID, expected heterozygosity, observed FST, p value, linkage map position and annotation with releated species. Red marked SNPs were detected with both algorithms. Blue only in Bayescan 2.1. Right panel: probability, logarithm of Posterior Odds to base 10 for the…
Arlequin 3.5.2.2										Bayescan 2.1
SNP ID	He	Obs. Fst	p-value	Chromosome	Annotation					Probability	log10(PO)	qval	alpha	Fst
Gdist:S377637_7617	0.507129	0.225922	3.43634e-06	ssa01	Lepisosteus oculatus: AFG3-like AAA ATPase 2
SalHit:S98813_6560	0.258502	0.228052	0.000984353	ssa01	Salmo salar: brefeldin A-inhibited guanine nucleotide-exchange protein 3-like (LOC106610838), mRNA
Gdist:S64145_603				ssa01						0.9499	1.2778	0.023269	1.3828	0.097924
cDNA:S353186_3074	0.394178	0.160383	0.00308719	ssa02	Xiphophorus maculatus:gene nt5c2l1, 5'-nucleotidase, cytosolic II, like 1
Gdist:S18807_5080	0.511757	0.207297	0.000128282	ssa03	Salmo salar: coiled-coil domain containing 13 (ccdc13), transcript variant X2, mRNA					0.9499	1.2778	0.023269	1.3131	0.091748
cDNA:S165871_3361	0.514077	0.174929	0.00171778	ssa04	Salmo salar: uncharacterized protein CXorf21 homolog (LOC106568053), transcript variant X2, mRNA
cDNA:S267203_6159	0.198823	0.15294	0.00371371	ssa04	Salmo salar: solute carrier family 13 member 5-like (LOC106567901), transcript variant X2, mRNA
cDNA:S47753_3153	0.221256	0.137425	0.00737594	ssa04	Salmo salar: pigment epithelium-derived factor-like (LOC106603571), mRNA
Gdist:S206753_14733				ssa04						0.99198	2.0925	0.0062983	1.7523	0.12828
Gdist:S268511_3092	0.408459	0.194279	7.92955e-05	ssa05	Salmo salar: uncharacterized LOC106605042 gene type ncRNA					0.86774	0.81694	0.046736	1.1371	0.081575
SalHit:S88367_9559	0.523294	0.205516	0.000104944	ssa05	Salmo salar: solute carrier organic anion transporter family member 2B1-like (LOC106567903), mRNA					0.94389	1.2259	0.026353	1.368	0.096147
SalHit:S500022_1016	0.405213	0.176224	0.0011486	ssa05	Salmo salar: neural-cadherin-like (LOC106605377), mRNA
Gdist:S268511_6812	0.357796	0.144795	0.00363021	ssa05	Salmo salar: PC3-like endoprotease variant B
SalHit:S88367_2537	0.497501	0.149301	0.00635059	ssa05	Salmo salar: ammonium transporter Rh type B (LOC106605319), transcript variant X1, mRNA
GCR_cBin14108_Ctg1_271	0.117492	0.316061	1.49246e-13	ssa06	Salmo salar: phenylalanine--tRNA ligase alpha subunit (LOC106601350), mRNA
cDNA:S621834_5067	0.219467	0.151296	0.00225874	ssa07	Salmo salar: actin-related protein 2-like (LOC106577860), mRNA
SalHit:S618840_2758	0.332882	0.146573	0.00547192	ssa07	Salmo salar: mitogen-activated protein kinase kinase kinase 11-like (LOC106608687), mRNA
Gdist:S64322_9728				ssa07						0.99399	2.2184	0.00501	1.4206	0.098666
Gdist:S2588_9839	0.371269	0.192246	2.11515e-07	ssa09	Salmo salar: ATP-binding cassette sub-family A member 1-like
Gdist:S2588_1936	0.51816	0.225232	3.09563e-06	ssa09	Salmo salar: ATP-binding cassette sub-family A member 1-like (LOC106611642), transcript variant X2, mRNA
cDNA:S195837_3240	0.395342	0.173704	0.00119031	ssa09	Oncorhynchus kisutch: sushi domain-containing protein 6-like (LOC109905562), transcript variant X2, mRNA
SalHit:S85177_10121	0.331552	0.173755	0.00177745	ssa09	Salmo salar: transmembrane protein 35-like (LOC106611715), mRNA					0.87976	0.86431	0.040311	1.3425	0.099468
cDNA:S363339_747	0.511691	0.147951	0.00689081	ssa09	Salmo salar: uncharacterized LOC106609133 (LOC106609133), transcript variant X4, ncRNA					0.99399	2.2184	0.00501	1.4507	0.10039
cDNA:S302429_3381	0.154537	0.20374	0.00790739	ssa09	Salmo salar: cTAGE family member 5-like (LOC106611179), transcript variant X11, mRNA
Gdist:S422914_5157	0.147244	0.179974	0.00934068	ssa09	Salmo salar protein FAM222B-like (LOC106612813), transcript variant X2, mRNA
Gdist:S186377_2059	0.334434	0.179833	0.00120624	ssa10	Salmo salar: ras-related protein Rab-8A-like (LOC106573548), mRNA
Gdist:S49874_900	0.517966	0.162472	0.0032908	ssa10	Oryzias latipes: tumor necrosis factor (ligand) superfamily, member 10 like					0.96393	1.4269	0.014953	1.3079	0.090627
ESTNV_30276_856	0.197903	0.160149	0.00339086	ssa10	Salmo salar: ubiquitin-conjugating enzyme E2 R2-like (LOC106613805), mRNA
Gdist:S49874_6547	0.482437	0.164321	0.00380964	ssa10	Salmo salar: igf1r insulin like growth factor 1 receptor					0.92786	1.1093	0.032151	1.2729	0.089186
SalHit:S102823_1006	0.513212	0.141411	0.00936417	ssa10	Salmo salar: LOC106613803 C2 calcium-dependent domain-containing protein 4C-like
cDNA:S495556_576	0.502959	0.186757	0.00123267	ssa11	Salmo salar: Syntaxin-5 (stx5), mRNA					0.96994	1.5088	0.011295	1.483	0.1056
cDNA:S21271_1377	0.502568	0.180432	0.00175765	ssa11	Salmo salar: LOC106561910 USP6 N-terminal-like protein
Gdist:S112887_7924	0.516897	0.141424	0.00979414	ssa11	Salmo salar: uncharacterized LOC106563405 (LOC106563405), transcript variant X4, mRNA
Gdist:S352552_6424	0.511023	0.15056	0.00607207	ssa12	Salmo salar: LOC106564693 SH3 and PX domain-containing protein 2A-like
LD:S110750_883	0.467119	0.163621	0.00323404	ssa13	Salmo salar: LOC106567559 double C2-like domain-containing protein beta					0.95992	1.3793	0.018303	1.2686	0.08887
Gdist:S220636_231	0.502258	0.159638	0.00425469	ssa13	Salmo salar: nuclear envelope pore membrane protein POM 121-like (LOC106567693), transcript variant X3, mRNA
cDNA:S480496_654	0.5097	0.157022	0.00441114	ssa13	Salmo salar: SE3 ubiquitin-protein ligase RNF14 isoform X1
Gdist:S115607_10942	0.480191	0.149696	0.00571851	ssa13	Salmo salar: LOC106567522 follistatin-related protein 4-like
cDNA:S675938_3404	0.303184	0.186789	0.00700036	ssa13	Salmo salar: ETS domain-containing protein Elk-1-like (LOC106566498), transcript variant X5, mRNA
Gdist:S8065_3229	0.243563	0.194254	0.00197578	ssa14	Salmo salar: src-like-adapter (LOC106570417), mRNA
Gdist:S455907_4238	0.287166	0.302418	1.32417e-12	ssa15	Gasterostetus aculeatus: myelin regulatory factor					0.99198	2.0925	0.0062983	1.4651	0.10268
Gdist:S52502_2377	0.48928	0.22327	7.57892e-06	ssa15	Salmo salar: zinc finger and BTB domain-containing protein 17-like (LOC106572012), transcript variant X3, mRNA					0.91383	1.0255	0.034402	1.1093	0.078197
Gdist:S150832_4425	0.35983	0.157572	0.000796383	ssa15	Salmo salar: rho GTPase-activating protein 39-like (LOC106572084), transcript variant X4, mRNA					0.85972	0.78736	0.049962	1.0884	0.078266
cDNA:S77853_1811	0.485184	0.161641	0.00411147	ssa15	Salmo salar: clone ssal-rgf-539-083 Splicing factor, arginine/serine-rich 6 putative mRNA, complete cds					0.96593	1.4526	0.013193	1.1838	0.081542
Gdist:S69367_3982	0.457235	0.146942	0.0048664	ssa15	Salmo salar: LOC106571850 dedicator of cytokinesis protein 3-like
Gdist:S17128_3728	0.515303	0.147426	0.00728645	ssa15	Salmo salar: LOC106571754 utrophin-like
GCR_cBin18664_Ctg1_166	0.315544	0.149062	0.00769702	ssa15	Salmo salar: vesicle-trafficking protein SEC22b-B-like (LOC106584381), transcript variant X2, mRNA
cDNA:S363729_1681	0.287412	0.169185	0.00937513	ssa15	Salmo salar: LOC106571570 leucine-rich repeat and fibronectin type-III domain-containing protein 5-like
cDNA:S404555_12194	0.240804	0.140298	0.00990917	ssa15	Salmo salar: phospholipase DDHD1-like (LOC106571651), transcript variant X2, mRNA
SalHit:S256514_3653	0.503493	0.160717	0.00401607	ssa16	Salmo salar: acid sensing (proton gated) ion channel 1 (asic1), transcript variant X2, mRNA					0.98798	1.9147	0.007014	1.3739	0.095189
SalHit:S116298_7643	0.467946	0.149852	0.00484821	ssa16	Salmo salar: small glutamine-rich tetratricopeptide repeat-containing protein alpha-like (LOC106573934), mRNA					0.95992	1.3793	0.018303	1.2724	0.08818
GCR_cBin34489_Ctg1_38	0.297886	0.151638	0.00970332	ssa16	Gadus morhua: opsin 1 (cone pigments), short-wave-sensitive 2
Gdist:S96636_9765	0.371576	0.193672	1.30336e-07	ssa18	Salmo salar: coda1 Collagen alpha-1XIII chain					0.9479	1.2599	0.024786	1.3153	0.093176
SalHit:S324937_1374	0.396348	0.219485	7.56182e-08	ssa18	Oreochromis niloticus: ADCY3 adenylate cyclase 3 gene					0.98597	1.8469	0.0077934	1.4116	0.098225
Gdist:S96636_14657	0.383652	0.216666	8.65041e-08	ssa18	Salmo salar: coda1 Collagen alpha-1XIII chain					0.93186	1.136	0.028342	1.1133	0.077702
Gdist:S96636_14046	0.515421	0.208793	9.30578e-05	ssa18	Salmo salar: coda1 Collagen alpha-1XIII chain					0.99198	2.0925	0.0062983	1.4928	0.1039
Gdist:S541107_1153	0.505881	0.186705	0.00114161	ssa18	Salmo salar: LOC106577529 mitogen-activated protein kinase kinase kinase kinase 2-like
Gdist:S245672_3136	0.518352	0.180268	0.00117923	ssa18	Gadus morhua: mitogen-activated protein kinase
Gdist:S115813_12050	0.365108	0.14508	0.00345457	ssa18	Salmo salar: LOC106577073 homeobox protein 2-like [ Salmo salar					0.97595	1.6083	0.0094188	1.4591	0.10242
Gdist:S153878_3763	0.483028	0.151864	0.00541774	ssa18	Salmo salar: LOC106577622 inactive ubiquitin carboxyl-terminal hydrolase 53-like
Gdist:S99221_1923	0.48462	0.14876	0.00604284	ssa18	Salmo salar: LOC106577493 VPS10 domain-containing receptor SorCS2-like
Gdist:S153878_9142	0.466575	0.143357	0.00643164	ssa18	Salmo salar: LOC106577622 inactive ubiquitin carboxyl-terminal hydrolase 53-like
Gdist:S9002_10672	0.314682	0.152622	0.00705038	ssa18	Salmo salar: LOC106577042 carbohydrate sulfotransferase 15-like
cDNA:S611416_1700	0.197289	0.13904	0.00777297	ssa18	Salmo salar: cilia and flagella associated protein 36
Gdist:S88922_2932	0.352293	0.196942	2.31041e-08	ssa19	Salmo salar: LOC106578998 anthrax toxin receptor 1-like
Gdist:S208396_4887	0.516593	0.17052	0.00209207	ssa19	Xiphophorus maculatus: ROBO 2 roundabout guidance receptor 2					0.95591	1.3361	0.019915	1.2533	0.087159
Gdist:S185339_7770	0.440057	0.162148	0.00355088	ssa19	Salmo salar: long-chain-fatty-acid--CoA ligase 3-like (LOC106599520), transcript variant X2, mRNA
Gdist:S314969_4922	0.440508	0.141106	0.00943146	ssa19	Salmo salar: rsu1 Ras suppressor protein 1
SalHit:S19196_949	0.375217	0.172058	5.30135e-05	ssa20	Salmo salar: LOC106580806 limbic system-associated membrane protein-like
cDNA:C124697205_473	0.47782	0.16892	0.00330163	ssa20	Salmo salar: replication factor C (activator 1) 5 (rfc5), mRNA
Gdist:S104994_4018	0.369581	0.149784	0.0020219	ssa21	Salmo salar: LOC106581793 beta-1,3-galactosyltransferase 1-like
Gdist:S386025_9401	0.304753	0.206608	0.00480754	ssa21	Salmo salar: wnt6 Wnt family member 6					0.92786	1.1093	0.032151	1.3781	0.099053
Gdist:S56626_7438	0.31031	0.181295	0.00626104	ssa21	Salmo salar: LOC106581929 collagen alpha-2(V) chain-like					0.87174	0.83231	0.043569	1.0805	0.077375
Gdist:S386025_2013	0.282692	0.169131	0.00974829	ssa21	Gadus morhua: matrix metallopeptidase 24
cDNA:S467031_884	0.20596	0.152346	0.00186055	ssa22	Salmo salar: LOC106582872 catechol O-methyltransferase-like					0.99399	2.2184	0.00501	1.7237	0.12589
LD:S38447_13299	0.334348	0.311837	1.43224e-20	ssa23	Salmo salar: centrosomal protein 350kDa (cep350), transcript variant X3, mRNA
Gdist:S101169_6923	0.433451	0.150013	0.00615646	ssa23	Salmo salar: amn1 antagonist of mitotic exit network 1 homolog
Gdist:S830668_2442	0.378946	0.127349	0.00888969	ssa23	Salmo salar: LOC106584361 nuclear factor 1 C-type-like
Gdist:S250809_7698	0.1639	0.188271	0.00905893	ssa23	Salmo salar clone 36P16 TCR-alpha/delta
Gdist:S137894_1019	0.519186	0.154115	0.00529009	ssa24	Salmo salar: LOC106585077 tankyrase-1
Gdist:S35568_4383	0.514058	0.14617	0.0076235	ssa24	Salmo salar: zdhhc8 zinc finger DHHC-type containing 8
SalHit:S126835_16266	0.412204	0.157622	0.0047874	ssa27	Gadus morhua: Ras association (RalGDS/AF-6) domain family 6
Gdist:S232219_5301	0.289688	0.202522	0.00632667	ssa27	Salmo salar: protein S100-A11-like (LOC106570111), mRNA
Gdist:S13053_6942	0.431229	0.188705	0.000244756	ssa28	Salmo salar: TANK-binding kinase 1-binding protein 1-like
cDNA:S297048_3936	0.51753	0.148149	0.007176	ssa28	Salmo salar: RUN and FYVE domain containing 2 (rufy2), transcript variant X2, mRNA
SalHit:S407342_880				ssa28						0.998	2.6972	0.002004	1.485	0.10384
Gdist:S625346_1946	0.246555	0.179046	0.00399316	ssa29	Gadus morhua: protein tyrosine phosphatase, receptor type T					0.8978	0.94371	0.037114	1.1525	0.081187
